# Supplementary material for: CloMet: A Novel Open-Source and Modular Software Platform That Connects Established Metabolomics Repositories and Data Analysis Resources
Source: J Proteome Res. 2023 Jul 10;22(8):2540–7. doi: 10.1021/acs.jproteome.2c00602 (PMC10857572; doi:10.1021/acs.jproteome.2c00602)
Supplement: Supplementary file 2 — pr2c00602_si_002.xlsx [file pr2c00602_si_002.xlsx]

## Sheet: Metabolights (MTBLS)
	Metabolights							ID	Size (MB)	Size (MB)	Organism	Organism	Sample				Sample						Format	Format								Experiment type
	https://www.ebi.ac.uk/metabolights/search?																Blood	Blood Serum	Blood plasma	Saliva	Urine	Others		Bruker			Agilent/Varian			Others		Noesy		CPMG		LED/diffusion					Studies	Spectra			Studies	Spectra			Studies
	Quantity of studies	887 studies 135 NMR studies						MTBLS2967	100.89MB	100.89	Homo sapiens / Blood serum, urine and saliva samples	Homo sapiens	Homo sapiens / Blood serum, urine and saliva samples	Blood serum, urine and saliva samples	49 samples of blood serum, urine and saliva (7 players, 7 days)	49 samples of blood serum, urine and saliva (7 players, 7 days)		49		49	49		zip data for each sample [unreadable] CSV with found metabolite quantity	X	1	147		0						<cpmgpr1d>	147					Bruker	24	11243		Noesy	8	3344		Data complete	15
	Quantity of studies of human serum or human plasma	56 homo sapiens studies 7 blood plasma studies 17 blood serum studies						MTBLS1357	39.12MB	39.12	Homo sapiens / blood and muscle biopsy	Homo sapiens	Homo sapiens / blood and muscle biopsy	blood and muscle biopsy	44 samples of blood serum,and vastus medialis (24 runners, pre-post race) [2 missing, 7 & 23]	44 samples of blood serum,and vastus medialis (24 runners, pre-post race) [2 missing, 7 & 23]	44					44	zip data for each sample [unreadable] CSV with found metabolite quantity	X	1	88		0						<cpmgpr1d>	88					Agilent/Varian	0	0		CPMG	9	7015		Data missing	9
	Consistency of the data format	Found data types: .nmrML // .info // .par // .temp // JSON // mzXML // .CDF // .cnx Generally --> compressed folder for every sample with info inside			Format		nmrML format	MTBLS981	18.09MB	18.09	Homo sapiens / blood and urine	Homo sapiens	Homo sapiens / blood and urine	blood and urine	36 samples of blood serum and urine (18 healthy, 18 HAE)	36 samples of blood serum and urine (18 healthy, 18 HAE)	36				36		.nmrML for each sample [unreadable]	X	1	72		0				<noesygppr1d>	72							Others	0	0		LED/diffusion	3	412
	Extra considerations	There are instances where the files are spread on the main folder or there are folders containing folders			No data		No info	MTBLS1497	131.21MB	131.21	Homo sapiens / blood serum and urine	Homo sapiens	Homo sapiens / blood serum and urine	blood serum and urine	498 blood serum samples 477 urine samples	498 blood serum samples 477 urine samples		498			477		zip data for each sample [unreadable] (.info, .par, .temp, ...)	X	1	975		0				<noesygppr1d>	975
					No data		Format with weird extension	MTBLS1518	337.21MB	337.21	Homo sapiens / blood serum, aqueous humor, vitreous humor	Homo sapiens	Homo sapiens / blood serum, aqueous humor, vitreous humor	blood serum, aqueous humor, vitreous humor	38 blood serum, aqueous humor and vitreous humor samples	38 blood serum, aqueous humor and vitreous humor samples		38				76	regular directory for each sample [unreadable] (.info, .par, .temp, ...)	X	1	114		0								<zgpr>	114
	MTBLS2967: "Fuel for the Damage Induced": Untargeted Metabolomics in Elite Rugby Union Match Play.				No data	Could transform	Missing data on dir 143	MTBLS563	79.52MB	79.52	Homo sapiens / blood serum	Homo sapiens	Homo sapiens / blood serum	blood serum	142 blood serum samples	142 blood serum samples		142					zip data for each sample [unreadable]	X	1	142		0						<cpmgpr1d>	142						Experiment type	Spectra
	https://www.ebi.ac.uk/metabolights/MTBLS2967/descriptors				No data		No links available	MTBLS798	9.44GB	9.44	Homo sapiens / blood plasma	Homo sapiens	Homo sapiens / blood plasma	blood plasma	4869 blood plasma samples	4869 blood plasma samples			4869				zip data for each sample [unreadable] (.info, .par, .temp, ...)	X	1	4869		0						<cpmgpr1d.comp>	4869					Noesy	8	3344
	Study goal	Utilize untargeted metabolomics to characterize the metabolic perturbations caused by competitve rugby. Seven members of an English Premiership rugby squad consented to provide blood, urine, and saliva samples daily, over a competitive week including gameday (GD), with physical demands and dietary intake also recorded.			No data		No links available	MTBLS974	5.06GB	5181.44	Homo sapiens / blood plasma	Homo sapiens	Homo sapiens / blood plasma	blood plasma	Sample sheet missing	Sample sheet missing			?				zip data for each sample [unreadable] (.par, .temp, ...)	X	1	0		0				<noesygppr1d.comp>	0							CPMG	9	7015
	Study identifier	MTBLS2967						MTBLS395	548.01MB	548.01	Homo sapiens / blood plasma	Homo sapiens	Homo sapiens / blood plasma	blood plasma	978 blood serum samples	978 blood serum samples		978					regular directory for each sample [unreadable] (.info, .par, .temp, ...)	X	1	978		0						<cpmgpr1d.comp>	978					LED/diffusion	3	412
	Study size	100.89MB						MTBLS470	66.54MB	66.54	Homo sapiens / blood serun and blood plasma	Homo sapiens	Homo sapiens / blood serun and blood plasma	blood serun and blood plasma	7 blood serum samples 25 blood plasma samples	7 blood serum samples 25 blood plasma samples		7	25				zip data for each sample [unreadable] (.info, .par, .temp, ...)	X	1	32		0						<cpmgpr1d>	32
	Organism / sample analysed	Homo sapiens / Blood serum, urine and saliva samples						MTBLS356	10.15GB	20442.1	Homo sapiens / blood serum	Homo sapiens	Homo sapiens / blood serum	blood serum	48 blood serum samples (27 health & 27 APS)	48 blood serum samples (27 health & 27 APS)		48					zip data for each sample [unreadable] (.par, .temp, ...) 4 folders inside folder (they seem identical)	X	1	48		0								<zg>	48
	Study factors	Time Point, Game Day						MTBLS326	26.30MB	26.3	Homo sapiens / blood serum	Homo sapiens	Homo sapiens / blood serum	blood serum	42 blood serum samples	42 blood serum samples		42					zip data for each sample [unreadable] (.prop, .par, .temp, ...)	X	1	42		0						<cpmgpr1d>	42
	Quantity of spectra	49 samples of blood serum, urine and saliva (7 players, 7 days)			No data	Could transform	Missing data on dir 44	MTBLS249	197.92MB	197.92	Homo sapiens / blood plasma	Homo sapiens	Homo sapiens / blood plasma	blood plasma	250 blood plasma samples	250 blood plasma samples			250				zip data for each sample [unreadable] (.par, .temp, ...)	X	1	250		0								<zgesgp.cl>	250
	Data format	zip data for each sample [unreadable] CSV with found metabolite quantity						MTBLS374	376.12MB	376.12	Homo sapiens / blood serum	Homo sapiens	Homo sapiens / blood serum	blood serum	124 blood serum samples (missing info in some fields)	124 blood serum samples (missing info in some fields)		124					zip data for each sample [unreadable] (.info, .par, .temp, ...) CSV with found metabolite quantity	X	1	124		0				<noesygppr1d>	124
	Metadata / Extra information	Metabolite information Found metabolite quantity Data extraction information (in a file)						MTBLS424	534.29MB	534.29	Homo sapiens / blood serum	Homo sapiens	Homo sapiens / blood serum	blood serum	699 blood serum samples	699 blood serum samples		699					zip data for each sample [unreadable] (.info, .par, .temp, ...)	X	1	699		0						<cpmgpr1d>	699
	Extra considerations	Protocol information (sample collection, extraction, NMR sample, NMR spectroscopy, NMR assay, data transformation, metabolite identification)						MTBLS242	1.63GB	1669.12	Homo sapiens / blood serum	Homo sapiens	Homo sapiens / blood serum	blood serum	465 blood serum samples	465 blood serum samples		465					zip data for each sample [unreadable] (.par, .temp, ...) Folder inside forder	X	1	465		0				<noesygppr1d.comp>	465
					Format		Weird format	MTBLS200	494.64MB	494.64	Homo sapiens / blood serum	Homo sapiens	Homo sapiens / blood serum	blood serum	66 blood serum samples	66 blood serum samples		66					Everything on the main folder [unreadable] (.CDF, .cnx)	X	1	66		0				?
					No data		IndexError: list index out of range	MTBLS174	3.59MB	3.59	Homo sapiens / blood serum	Homo sapiens	Homo sapiens / blood serum	blood serum	18 blood serum samples	18 blood serum samples		18					zip data for each sample [unreadable] (.par, .temp, ...)	X	1	18		0						<cpmgpr1d.comp>	18
					No data		Files with no extension format	MTBLS172	40.82MB	40.82	Homo sapiens / blood plasma	Homo sapiens	Homo sapiens / blood plasma	blood plasma	140 blood plasma samples	140 blood plasma samples			140				Everything on the main folder [unreadable] (unknown format)	X	1	140		0				?
	MTBLS1357: Four Weeks of Probiotic Supplementation Alters the Metabolic Perturbations Induced by Marathon Running: Insight from Metabolomics.							MTBLS540	10.15GB	10393.6	Homo sapiens / blood plasma	Homo sapiens	Homo sapiens / blood plasma	blood plasma	720 blood plasma samples	720 blood plasma samples			720				zip data for each sample [unreadable] (.info, .par, .temp, ...)	X	1	720		0				<noesygppr1d>	720
	https://www.ebi.ac.uk/metabolights/MTBLS1357/descriptors				No data		No info	MTBLS161	1.14MB	1.14	Homo sapiens / blood serum and urine	Homo sapiens	Homo sapiens / blood serum and urine	blood serum and urine	117 blood serum and urine samples	117 blood serum and urine samples		117			117		No info	X	1	234		0				?
	Study goal	Twenty-four runners (20 male, 4 female) were assigned 28-days of supplementation with a multi-strain probiotic or placebo. The goal was to describe how probiotics influence the systemic metabolism during endurance exercise.			Format	Could transform	Fid files	MTBLS103	4.73GB	9526.22	Homo sapiens / blood serum	Homo sapiens	Homo sapiens / blood serum	blood serum	32 blood serum samples	32 blood serum samples		32					Everything on the main folder [unreadable] (.mzXML) zip files with unreadable info	X	1	32		0				?
	Study identifier	MTBLS1357						MTBLS46	118.92MB	118.92	Homo sapiens / blood plasma	Homo sapiens	Homo sapiens / blood plasma	blood plasma	10 blood plasma samples	10 blood plasma samples			10				zip data with folders inside folders for each sample [unreadable] (.par, .temp, ...)	X	1	10		0				<noesygppr1d.comp>	10
	Study size	39.12MB					No info	MTBLS147	2.25GB	2304	Homo sapiens / blood plasma	Homo sapiens	Homo sapiens / blood plasma	blood plasma	978 blood plasma samples	978 blood plasma samples			978				zip data for each sample [unreadable] (.par, .temp) unreadable files on main folder	X	1	978		0				<noesygppr1d.comp>	978
	Organism / sample analysed	Homo sapiens / blood and muscle biopsy																								11243
	Study factors	Probiotic supplement, Exercise
	Quantity of spectra	44 samples of blood serum,and vastus medialis (24 runners, pre-post race) [2 missing, 7 & 23]
	Data format	zip data for each sample [unreadable] CSV with found metabolite quantity								Studies								KO
	Metadata / Extra information	Metabolite information Found metabolite quantity Data extraction information (in a file)						OK		12							Missing info	9
	Extra considerations	Protocol information (sample collection, extraction, NMR sample, NMR spectroscopy, NMR assay, data transformation, metabolite identification)						KO		12							Different format	3
	MTBLS981: Deciphering the metabolic perturbation in hepatic alveolar echinococcosis: a 1H NMR-based metabolomics study.
	https://www.ebi.ac.uk/metabolights/MTBLS981/descriptors
	Study goal	The aim of the study was to identify the metabolic signatures associated with HAE
	Study identifier	MTBLS981
	Study size	18.09MB
	Organism / sample analysed	Homo sapiens / blood and urine
	Study factors	Disease
	Quantity of spectra	36 samples of blood serum and urine (18 healthy, 18 HAE)
	Data format	.nmrML for each sample [unreadable]
	Metadata / Extra information	Metabolite information Data extraction information (in a file)
	Extra considerations	Protocol information (sample collection, extraction, NMR sample, NMR spectroscopy, NMR assay, data transformation, metabolite identification)
	MTBLS1497: RA-MAP: mapping the molecular immunological landscape in early rheumatoid arthritis with vaccine controls
	https://www.ebi.ac.uk/metabolights/MTBLS1497/descriptors
	Study goal	Investigate the peripheral blood immune cell landscape of rheumatoid arthritis. Multiomic approach: 267 RA patients and 52 healthy vaccine recipients for up to 18 months tested for plasma, serum, peripheral blood cells, urine, genomic DNA, RNA from whole blood, lymphocyte and monocyte subsets.
	Study identifier	MTBLS1497
	Study size	131.21MB
	Organism / sample analysed	Homo sapiens / blood serum and urine
	Study factors	Sampling time
	Quantity of spectra	498 blood serum samples 477 urine samples
	Data format	zip data for each sample [unreadable] (.info, .par, .temp, ...)
	Metadata / Extra information	Metabolite information Data extraction information (in a file)
	Extra considerations	Protocol information (sample collection, extraction, NMR sample, NMR spectroscopy, NMR assay, data transformation, metabolite identification)
	MTBLS1518: Post-mortem changes in metabolomic profiles of human serum, aqueous humor and vitreous humor.
	https://www.ebi.ac.uk/metabolights/MTBLS1518/descriptors
	Study goal	This work is aimed at the comparison of human serum, aqueous humor (AH), and vitreous humor (VH) as per- spective tissues for metabolomic-based PMI estimation, at the determination of most promising PMI biomarkers, and at the development of method of PMI estimation based on the measurement of concentrations of PMI biomarkers.
	Study identifier	MTBLS1518
	Study size	337.21MB
	Organism / sample analysed	Homo sapiens / blood serum, aqueous humor, vitreous humor
	Study factors	PMI
	Quantity of spectra	38 blood serum, aqueous humor and vitreous humor samples
	Data format	regular directory for each sample [unreadable] (.info, .par, .temp, ...)
	Metadata / Extra information	Metabolite information Data extraction information (in a file)
	Extra considerations	Protocol information (sample collection, extraction, NMR sample, NMR spectroscopy, NMR assay, data transformation, metabolite identification)
	MTBLS563: NMR-based metabolic profiling provides diagnostic and prognostic information in critically ill children with suspected infection
	https://www.ebi.ac.uk/metabolights/MTBLS563/descriptors
	Study goal	Distinguish between different critally ill children with post-operative inflamation, bacterial and viral infection with or without organ disfunction.
	Study identifier	MTBLS563
	Study size	79.52MB
	Organism / sample analysed	Homo sapiens / blood serum
	Study factors	Diagnosis
	Quantity of spectra	142 blood serum samples
	Data format	zip data for each sample [unreadable]
	Metadata / Extra information	Metabolite information Found metabolite quantity Data extraction information (in a file)
	Extra considerations	Protocol information (sample collection, extraction, NMR sample, NMR spectroscopy, NMR assay, data transformation, metabolite identification)
	MTBLS798: A Novel Metabolic Signature To Predict the Requirement of Dialysis or Renal Transplantation in Patients with Chronic Kidney Disease.
	https://www.ebi.ac.uk/metabolights/MTBLS798/descriptors
	Study goal	Explore whether proton nuclear magnetic resonance (NMR) spectroscopy of blood plasma improves the currently best performing kidney failure risk equation
	Study identifier	MTBLS798
	Study size	9.44GB
	Organism / sample analysed	Homo sapiens / blood plasma
	Study factors	Disease
	Quantity of spectra	4869 blood plasma samples
	Data format	zip data for each sample [unreadable] (.info, .par, .temp, ...)
	Metadata / Extra information	Metabolite information Data extraction information (in a file) JSON extra
	Extra considerations	Protocol information (sample collection, extraction, NMR sample, NMR spectroscopy, data transformation, metabolite identification) NOmetabolites found
	MTBLS974: The Leiden Longevity Study: Identification of biomarkers of the rate of ageing
	https://www.ebi.ac.uk/metabolights/MTBLS974/files
	Study goal	The aim of the study is to identify genetic mechanisms of longevity and to characterize their interaction with the environment.
	Study identifier	MTBLS974
	Study size	5.06GB
	Organism / sample analysed	Homo sapiens / blood plasma
	Study factors	Age, Sex, Family relation
	Quantity of spectra	Sample sheet missing
	Data format	zip data for each sample [unreadable] (.par, .temp, ...)
	Metadata / Extra information	Metabolite information Data extraction information (in a file) JSON extra
	Extra considerations	Protocol information (sample collection, extraction, NMR sample, NMR spectroscopy, data transformation, metabolite identification) NO samples, assays and metabolites found
	MTBLS395: NMR-based metabolomics identifies patients at high risk of death within two years after acute myocardial infarction in the AMI-Florence II cohort.
	https://www.ebi.ac.uk/metabolights/MTBLS395/descriptors
	Study goal	The aim of this study was to investigate the metabolomic fingerprint of acute myocardial infarction using nuclear magnetic resonance spectroscopy on patient serum samples and to evaluate the possible role of metabolomics in the prognostic stratification of acute myocardial infarction patients.
	Study identifier	MTBLS395
	Study size	548.01MB
	Organism / sample analysed	Homo sapiens / blood plasma
	Study factors	Death within 2 years from ACS
	Quantity of spectra	978 blood serum samples
	Data format	regular directory for each sample [unreadable] (.info, .par, .temp, ...)
	Metadata / Extra information	Metabolite information Data extraction information (in a file) JSON extra
	Extra considerations	Protocol information (sample collection, extraction, NMR sample, NMR spectroscopy, NMR assay, data transformation, metabolite identification)
	MTBLS470: A Metabonomic Comparison of Human Serum and Plasma Subtypes Using Untargeted NMR Spectroscopy and UPLC-MS (NMR assays)
	https://www.ebi.ac.uk/metabolights/MTBLS470/descriptors
	Study goal	To evaluate metabolic profile differences between serum and plasma and among plasma sample subtypes.
	Study identifier	MTBLS470
	Study size	66.54MB
	Organism / sample analysed	Homo sapiens / blood serun and blood plasma
	Study factors	Sample type
	Quantity of spectra	7 blood serum samples 25 blood plasma samples
	Data format	zip data for each sample [unreadable] (.info, .par, .temp, ...)
	Metadata / Extra information	Metabolite information Data extraction information (in a file)
	Extra considerations	Protocol information (sample collection, extraction, NMR sample, NMR spectroscopy, NMR assay, data transformation, metabolite identification)
	MTBLS356: A serum nuclear magnetic resonance-based metabolomic signature of antiphospholipid syndrome.
	https://www.ebi.ac.uk/metabolights/MTBLS356/descriptors
	Study goal	Identify metabolomic fingerprints in order to detect APS earlier.
	Study identifier	MTBLS356
	Study size	10.15GB
	Organism / sample analysed	Homo sapiens / blood serum
	Study factors	Sample type
	Quantity of spectra	48 blood serum samples (27 health & 27 APS)
	Data format	zip data for each sample [unreadable] (.par, .temp, ...) 4 folders inside folder (they seem identical)
	Metadata / Extra information	Data extraction information (in a file) JSON data with metabolite information
	Extra considerations	Protocol information (sample collection, extraction, NMR sample, NMR spectroscopy, NMR assay, data transformation, metabolite identification)
	MTBLS326: 1H NMR Metabolomics Reveals Association of High Expression of Inositol 1, 4, 5 Trisphosphate Receptor and Metabolites in Breast Cancer Patients.
	https://www.ebi.ac.uk/metabolights/MTBLS326/descriptors
	Study goal	This study was designed to determine the association if any, of these metabolites with altered expression of IP3R in breast cancer.
	Study identifier	MTBLS326
	Study size	26.30MB
	Organism / sample analysed	Homo sapiens / blood serum
	Study factors	IP3R expression
	Quantity of spectra	42 blood serum samples
	Data format	zip data for each sample [unreadable] (.prop, .par, .temp, ...)
	Metadata / Extra information	Data extraction information (in a file) JSON data with metabolite information
	Extra considerations	Protocol information (sample collection, extraction, NMR sample, NMR spectroscopy, NMR assay, data transformation, metabolite identification)
	MTBLS249: Plasma metabolic profile in COPD patients: effects of exercise and endurance training
	https://www.ebi.ac.uk/metabolights/MTBLS249/descriptors
	Study goal	The study examines plasma metabolic profiles of patients with chronic obstructive pulmonary disease (COPD) to prove whether the disease influences metabolism at rest and after endurance training.
	Study identifier	MTBLS249
	Study size	197.92MB
	Organism / sample analysed	Homo sapiens / blood plasma
	Study factors	COPD Diagnosis, COPD Status, Pre or Post Training visit, Pre or Post-exercise, Smoking Status, Age, Gender, BMI b/t, BMI a/t, FFMI b/t, FFMI a/t, FEV, FEV pred, FEV/FVC ratio, complex index b/t, complex index a/t, TLC b/t, TLC pred b/t, RV b/t, RV pred b/t, IC b/t, IC pred b/t, IC/TLC ratio, DLCO b/t, DLCO pred b/t, PaO2, PaCO2, VO2 Peak b/t, VO2 Peak b/t ml/min, VO2 Peak pred b/t, VO2 Peak a/t, …
	Quantity of spectra	250 blood plasma samples
	Data format	zip data for each sample [unreadable] (.par, .temp, ...)
	Metadata / Extra information	Data extraction information (in a file)
	Extra considerations	Protocol information (sample collection, extraction, NMR sample, NMR spectroscopy, NMR assay, data transformation, metabolite identification)
	MTBLS374: Multiplatform serum metabolic phenotyping combined with pathway mapping to identify biochemical differences in smokers
	https://www.ebi.ac.uk/metabolights/MTBLS374/descriptors
	Study goal	A multiplatform comparison of serum of smokers (n=56) and non-smokers (n=57) using NMR spectroscopy and UPLC-MS was carried out to determine perturbed biochemical functions associated with tobacco smoking.
	Study identifier	MTBLS374
	Study size	376.12MB
	Organism / sample analysed	Homo sapiens / blood serum
	Study factors	smoking status, gender, age
	Quantity of spectra	124 blood serum samples (missing info in some fields)
	Data format	zip data for each sample [unreadable] (.info, .par, .temp, ...) CSV with found metabolite quantity
	Metadata / Extra information	Metabolite information Data extraction information (in a file) JSON data with metabolite information
	Extra considerations	Protocol information (sample collection, extraction, NMR sample, NMR spectroscopy, NMR assay, data transformation, metabolite identification)
	MTBLS424: Serum metabolomic profiles identify ER-positive early breast cancer patients at increased risk of disease recurrence in a multicentre population
	https://www.ebi.ac.uk/metabolights/MTBLS424/descriptors
	Study goal	Use pre-operative serum samples from ER-positive, premenopausal women with EBC who were enrolled in an international phase III trial to investigate early micrometastatic disease in early breast cancer.
	Study identifier	MTBLS424
	Study size	534.29MB
	Organism / sample analysed	Homo sapiens / blood serum
	Study factors	Breast cancer diagnosis, Breast cancer relapse, Histological grade, Time to relapse
	Quantity of spectra	699 blood serum samples
	Data format	zip data for each sample [unreadable] (.info, .par, .temp, ...)
	Metadata / Extra information	JSON data with metabolite information Data extraction information (in a file)
	Extra considerations	Protocol information (sample collection, extraction, NMR sample, NMR spectroscopy, NMR assay, data transformation, metabolite identification)
	MTBLS242: Metabolomic fingerprint of severe obesity is dynamically affected by bariatric surgery in a procedure-dependent manner.
	https://www.ebi.ac.uk/metabolights/MTBLS242/descriptors
	Study goal	Comprehensively assess metabolic alterations associated with severe obesity and distinct bariatric procedures.
	Study identifier	MTBLS242
	Study size	1.63GB
	Organism / sample analysed	Homo sapiens / blood serum
	Study factors	time point
	Quantity of spectra	465 blood serum samples
	Data format	zip data for each sample [unreadable] (.par, .temp, ...) Folder inside forder
	Metadata / Extra information	JSON data with metabolite information Data extraction information (in a file)
	Extra considerations	Protocol information (sample collection, extraction, NMR sample, NMR spectroscopy, NMR assay, data transformation, metabolite identification)
	MTBLS200: Temporal characterization of serum metabolite signatures in lung cancer patients undergoing treatment
	https://www.ebi.ac.uk/metabolights/MTBLS200/descriptors
	Study goal	Evaluate the serum metabolomic profiles of 25 lung cancer patients undergoing chemotherapy ± radiation to evaluate the feasibility of metabolites as temporal biomarkers of clinical outcomes.
	Study identifier	MTBLS200
	Study size	494.64MB
	Organism / sample analysed	Homo sapiens / blood serum
	Study factors	CA Type, Timepoint, Outcome, Dis-free survival, Overall survival, Dis. Prog, Staging
	Quantity of spectra	66 blood serum samples
	Data format	Everything on the main folder [unreadable] (.CDF, .cnx)
	Metadata / Extra information	JSON data with metabolite information Data extraction information (in a file)
	Extra considerations	Protocol information (sample collection, extraction, NMR sample, NMR spectroscopy, NMR assay, data transformation, metabolite identification)
	MTBLS174: Multi-omic profiles of human nonalcoholic fatty liver disease tissue highlight heterogenic phenotypes
	https://www.ebi.ac.uk/metabolights/MTBLS174/descriptors
	Study goal	This study characterizes and stratifies distinct grades of the early steatosis stages of the disease with the aim of identifying mechanisms underlying the etiology of the disease.
	Study identifier	MTBLS174
	Study size	3.59MB
	Organism / sample analysed	Homo sapiens / blood serum
	Study factors	Metabolic syndrome, Steatosis , Gender, BMI, Age
	Quantity of spectra	18 blood serum samples
	Data format	zip data for each sample [unreadable] (.par, .temp, ...)
	Metadata / Extra information	JSON data with metabolite information Data extraction information (in a file)
	Extra considerations	Protocol information (sample collection, extraction, NMR sample, NMR spectroscopy, NMR assay, data transformation, metabolite identification)
	MTBLS172: Metabolomics profiling of pre-and post-anesthesia plasma samples obtained via Ficoll separation
	https://www.ebi.ac.uk/metabolights/MTBLS172/descriptors
	Study goal	Investigate the metabolic consequences of general anesthesia in the plasma of two groups of patients with diagnosis for non-metastatic colorectal cancer and metastatic colorectal cancer with liver-metastasis, respectively.
	Study identifier	MTBLS172
	Study size	40.82MB
	Organism / sample analysed	Homo sapiens / blood plasma
	Study factors	-
	Quantity of spectra	140 blood plasma samples
	Data format	Everything on the main folder [unreadable] (unknown format)
	Metadata / Extra information	JSON data with metabolite information Data extraction information (in a file)
	Extra considerations	Protocol information (sample collection, extraction, NMR sample, NMR spectroscopy, NMR assay, data transformation, metabolite identification)
	MTBLS540: J-Resolved 1H NMR 1D-Projections for Large-Scale Metabolic Phenotyping Studies: Application to Blood Plasma Analysis.
	https://www.ebi.ac.uk/metabolights/MTBLS540/descriptors
	Study goal	Evaluate the use of the 1D projections of the 2D JRES spectra (pJRES), which provide single peaks for each of the J-coupled multiplets, using 705 human plasma samples from the FGENTCARD cohort.
	Study identifier	MTBLS540
	Study size	10.15GB
	Organism / sample analysed	Homo sapiens / blood plasma
	Study factors	Sample type
	Quantity of spectra	720 blood plasma samples
	Data format	zip data for each sample [unreadable] (.info, .par, .temp, ...)
	Metadata / Extra information	JSON data with metabolite information Data extraction information (in a file)
	Extra considerations	Protocol information (sample collection, extraction, NMR sample, NMR spectroscopy, NMR assay, data transformation, metabolite identification)
	MTBLS161: Metabolic profiling reveals anomalous energy metabolism and oxidative stress pathways in chronic fatigue syndrome patients
	https://www.ebi.ac.uk/metabolights/MTBLS161/descriptors
	Study goal	Energy metabolism and oxidative stress have been recent focal points of ME/CFS research and in this study we were able to elucidate metabolic pathways that were indicative of their dysfunction.
	Study identifier	MTBLS161
	Study size	1.14MB
	Organism / sample analysed	Homo sapiens / blood serum and urine
	Study factors	Chronic Fatigue Syndrome
	Quantity of spectra	117 blood serum and urine samples
	Data format	No info
	Metadata / Extra information	JSON data with metabolite information Data extraction information (in a file)
	Extra considerations	Protocol information (sample collection, extraction, NMR sample, NMR spectroscopy, NMR assay, data transformation, metabolite identification)
	MTBLS103: Metabolomics reveals impaired maturation of HDL particles in adolescents with hyperinsulinaemic androgen excess
	https://www.ebi.ac.uk/metabolights/MTBLS103/descriptors
	Study goal	Use an NMR and MS-based metabolomics to show that serum levels of methionine sulfoxide in HIAE girls are an indicator of the degree of oxidation of methionine-148 residue in apolipoprotein-A1.
	Study identifier	MTBLS103
	Study size	4.73GB
	Organism / sample analysed	Homo sapiens / blood serum
	Study factors	HIAE
	Quantity of spectra	32 blood serum samples
	Data format	Everything on the main folder [unreadable] (.mzXML) zip files with unreadable info
	Metadata / Extra information	Data extraction information (in a file)
	Extra considerations	Protocol information (sample collection, extraction, NMR sample, NMR spectroscopy, NMR assay, data transformation, metabolite identification)
	MTBLS46: The cardiovascular risk of healthy individuals studied by NMR metabonomics of plasma samples.
	https://www.ebi.ac.uk/metabolights/MTBLS46/descriptors
	Study goal	Investigate novel risk predictors present opportunities to identify more patients at risk and to more accurately define the biochemical signature of that risk.
	Study identifier	MTBLS46
	Study size	118.92MB
	Organism / sample analysed	Homo sapiens / blood plasma
	Study factors	cardiovascular risk status, gender
	Quantity of spectra	10 blood plasma samples
	Data format	zip data with folders inside folders for each sample [unreadable] (.par, .temp, ...)
	Metadata / Extra information	Data extraction information (in a file)
	Extra considerations	Protocol information (sample collection, extraction, NMR sample, NMR spectroscopy, NMR assay, data transformation, metabolite identification)
	MTBLS147: Probabilistic networks of blood metabolites in healthy subjects as indicators of latent cardiovascular risk
	https://www.ebi.ac.uk/metabolights/MTBLS147/descriptors
	Study goal	Investigate the patterns of correlations of an array of 29 metabolites identified and quantified in the plasma of 864 healthy blood donors and use a systems biology approach to define metabolite probabilistic networks specific for low and high latent cardiovascular risk.
	Study identifier	MTBLS147
	Study size	2.25GB
	Organism / sample analysed	Homo sapiens / blood plasma
	Study factors	-
	Quantity of spectra	978 blood plasma samples
	Data format	zip data for each sample [unreadable] (.par, .temp) unreadable files on main folder
	Metadata / Extra information	JSON data with metabolite information Data extraction information (in a file)
	Extra considerations	Protocol information (sample collection, extraction, NMR sample, NMR spectroscopy, NMR assay, data transformation, metabolite identification)
[truncated: 4 more columns]

## Sheet: Folder System information MTBLS
	System Folder Organisation		Study ID	Comments
	a_, i_, m_, s_	files	ALL
	audit	folder	ALL
	.tsv	sample files	MTBLS147
		sample files	MTBLS172
	.mzXML	sample files	MTBLS103
	.CNX	sample files	MTBLS200
	.nmrML	sample files	MTBLS981
	sample/.../pdata/1/...	file structure	MTBLS46		Format 1
		file structure	MTBLS147
		file structure	MTBLS242
		file structure	MTBLS356
		file structure	MTBLS395
		file structure	MTBLS424
		file structure	MTBLS540
		file structure	MTBLS798*	*extra folder in pdata/[]
		file structure	MTBLS1518**	**data not zipped
	sample/pdata/1/...	file structure	MTBLS249		Format 2
		file structure	MTBLS470
		file structure	MTBLS563
		file structure	MTBLS1357
		file structure	MTBLS2967
	sample/.../...	file structure	MTBLS974	*Samples sheet missing
	sample/...	file structure	MTBLS1497*	*Samples contained in a directory
	.../pdata/1/...	file structure	MTBLS326		Format 3
	pdata/1/...	file structure	MTBLS374		Format 4
	/...	file structure	MTBLS174		Format 5
	-	-	MTBLS161

## Sheet: Metabolomics Workbench (MW)
	Metabolomics workbench							ID	Size (MB)	Size (MB)	Organism	Organism	Sample									Format	Format						Experiment type
	https://www.metabolomicsworkbench.org/data/DRCCStudySummary.php																Blood Serum	Blood plasma	Saliva	Urine	Others		Bruker			Agilent/Varian			Noesy		CPMG		LED/diffusion						Studies	Spectra			Experiment type	Spectra				Studies	Spectra
	Quantity of studies	1592 studies 166 NMR studies						ST000020	53MB	53	Homo sapiens / Urine samples	Homo sapiens	Homo sapiens / Urine samples	Urine samples	88 samples (44 pre, 44 post intervention)	88 samples (44 pre, 44 post intervention)				88		Raw data zipped inside the main folder. Zip for each sample. .par,.temp, .txt,binary data	X	1	88		0		noesypr1d	88								Bruker	33	3572		Noesy	27	3037			Data complete	37	3826
	Quantity of studies of human serum or human plasma	61 homo sapiens studies (41 with raw data) 9 blood plasma studies 7 blood serum studies						ST000022	25MB	25	Homo sapiens / Urine samples	Homo sapiens	Homo sapiens / Urine samples	Urine samples	36 samples (36 participants)	36 samples (36 participants)				36		Bruker	X	1	36		0		noesypr1d	36								A/V	8	577		CPMG	7	709			Data missing	4	323
	Consistency of the data format	Found data types: .par,.temp, .txt,binary data, uxnmr, scon2, puseprograM, fid, propcar, shimvalues, acqu, acqus, proc, procs, gpnam, pulseprogram, xml, ini Generally --> The same data types tend to be grouped (ex. .fid are aloone, .par .temp .txt go together)						ST000050	28MB	28	Homo sapiens / Urine samples	Homo sapiens	Homo sapiens / Urine samples	Urine samples	49 samples	49 samples				49		binary files under dir pdata, .par,.txt	X	1	49		0		NOESYpr1d	49								Others	0	0		LED/diffusion	6	81
	Extra considerations							ST000051	31MB	31	Homo sapiens / Cord serum samples	Homo sapiens	Homo sapiens / Cord serum samples	Cord serum samples	56 samples (25 high, 25 low 6 extras)	56 samples (25 high, 25 low 6 extras)					56	uxnmr.par, .txt, binary files under dir pdata	X	1	56		0				cpmgpr1d	56
								ST000104	36MB	36	Homo sapiens / blood plasma samples	Homo sapiens	Homo sapiens / blood plasma samples	blood plasma samples	68 samples	68 samples		68				.par,.txt,.temp,pdata, scon2, puseprograM,	X	1	68		0				cpmgpr1d	68
	Biomarker Discovery in Knee Osteoarthritis (I)							ST000223	14MB	14	Homo sapiens / blood plasma samples	Homo sapiens	Homo sapiens / blood plasma samples	blood plasma samples	40 samples (case + control)	40 samples (case + control)		40				pdata (binary)	X	1	40		0				cpmgpr1d	40							Experiment type	Spectra
	https://www.metabolomicsworkbench.org/data/DRCCMetadata.php?Mode=Study&StudyID=ST000020&StudyType=NMR&ResultType=3						Only fid	ST000256	9MB	9	Homo sapiens / urine samples	Homo sapiens	Homo sapiens / urine samples	urine samples	19 samples	19 samples				19		fid, propcar, text		0		X	1	19	1D-NOESY	19								Noesy	27	3037
	Study goal	The goal of the study was to determine whether there is a set of metabolites that differentiate people who have knee OA and show radiographic disease progression over 18 months from those who have knee OA and do not show disease progression over the same time period.						ST000306	60MB	60	Homo sapiens / blood plasma samples	Homo sapiens	Homo sapiens / blood plasma samples	blood plasma samples	110 samples	110 samples		110				.par,.txt,.temp,pdata, scon2, puseprograM,	X	1	110		0		noesypr1d	110								CPMG	6	709
	Study identifier	ST000020						ST000315	14MB	14	Homo sapiens / blood plasma samples	Homo sapiens	Homo sapiens / blood plasma samples	blood plasma samples	233 samples	233 samples		233				NMR peak data	X	1	233		0		noesypr1d	233								LED/diffusion	6	81
	Study size	53MB						ST000364	63MB	63	Homo sapiens / Cord blood plasma samples	Homo sapiens	Homo sapiens / Cord blood plasma samples	Cord blood plasma samples	122 samples	122 samples					122	pdata, scon2, shimvalues, .par, acqu, acqus	X	1	122		0		noesypr1d	122
	Organism / sample analysed	Homo sapiens / Urine samples						ST000366	6MB	6	Homo sapiens / colon samples	Homo sapiens	Homo sapiens / colon samples	colon samples	20 samples	20 samples					20	pdata, scon2, shimvalues, .par, acqu, acqus	X	1	20		0		noesypr1d	20
	Study factors	Time Point, Progressor, Intervention, Race, Gender						ST000438	164MB	164	Homo sapiens / breast samples	Homo sapiens	Homo sapiens / breast samples	breast samples	48 samples	48 samples					48	pdata, scon2, shimvalues, .par, acqu, acqus	X	1	48		0		noesypr1d	48
	Quantity of spectra	88 samples (44 pre, 44 post intervention)						ST000439	39MB	39	Homo sapiens / Blood samples	Homo sapiens	Homo sapiens / Blood samples	Blood samples	66 samples	66 samples		66				pdata, scon2, shimvalues, .par, acqu, acqus	X	1	66		0		noesypr1d	66
	Data format	Raw data zipped inside the main folder. Zip for each sample. .par,.temp, .txt,binary data						ST000407	20MB	20	Homo sapiens / feces samples	Homo sapiens	Homo sapiens / feces samples	feces samples	310 samples	310 samples					310	pdata, scon2, shimvalues, .par, acqu, acqus	X	1	310		0		noesypr1d	310
	Metadata / Extra information	Discovered Metabolites Study summary: text, JSON						ST000440	81MB	81	Homo sapiens / blood samples	Homo sapiens	Homo sapiens / blood samples	blood samples	200 samples	200 samples	200					pdata, scon2, shimvalues, .par, acqu, acqus	X	1	200		0		noesypr1d	200
	Extra considerations	Context information (Project info, subject info, study design, collection, treatment, sample preparation, chronatography, analysis, NMR)			Custom format created	Missing 1r in LB474TDM48R3N		ST000442	10MB	10	Homo sapiens / cell samples	Homo sapiens	Homo sapiens / cell samples	cell samples	24 samples	24 samples					24	pdata, scon2, shimvalues, .par, acqu, acqus	X	1	24		0		noesyprid	24
								ST000454	37MB	37	Homo sapiens / Fibroblasts samples	Homo sapiens	Homo sapiens / Fibroblasts samples	Fibroblasts samples	69 samples	69 samples					69	pdata, scon2, shimvalues, .par, acqu, acqus	X	1	69		0		noesypr1d	69
								ST000455	28MB	28	Homo sapiens / Fibroblasts samples	Homo sapiens	Homo sapiens / Fibroblasts samples	Fibroblasts samples	51 samples	51 samples					51	pdata, scon2, shimvalues, .par, acqu, acqus	X	1	51		0		noesypr1d	51
								ST000464	82MB	82	Homo sapiens / Blood samples	Homo sapiens	Homo sapiens / Blood samples	Blood samples	159 samples	159 samples		159				pdata, scon2, shimvalues, .par, acqu, acqus	X	1	159		0		noesypr1d	159
	Biomarker Discovery in Knee Osteoarthritis (II)						Only fid	ST000605	14MB	14	Homo sapiens / Blood serum samples	Homo sapiens	Homo sapiens / Blood serum samples	Blood serum samples	40 samples	40 samples	40					.fid		0		X	1	40	1D-NOESY	40
	https://www.metabolomicsworkbench.org/data/DRCCMetadata.php?Mode=Study&StudyID=ST000022&StudyType=NMR&ResultType=2						Only fid	ST000785	16MB	16	Homo sapiens / Blood serum samples	Homo sapiens	Homo sapiens / Blood serum samples	Blood serum samples	83 samples	83 samples	83					.fid		0		X	1	83	1D-NOESY	83
	Study goal	The goal of the metabolomics study was to determine if metabolic differences, detected by a comprehensive metabolomics analysis, can be used to distinguish people who will develop symptomatic knee OA from those who will not.			Custom format created	Missing 1r in N_13		ST000826	121MB	121	Homo sapiens / Blood serum samples	Homo sapiens	Homo sapiens / Blood serum samples	Blood serum samples	229 samples	229 samples	229					pdata, .par, scon2, shimvalues, pulsprogram, proc, procs	X	1	229		0				cpmgpr1d	229
	Study identifier	ST000022						ST000891	35MB	35	Homo sapiens / urine samples	Homo sapiens	Homo sapiens / urine samples	urine samples	10 samples	10 samples				10		pdata, scon2, shimvalues, gpnam, etc	X	1	10		0						noesypr1d | zgpurge-gprefocus-4 | noesygppr1d | zgpurge	10
	Study size	25MB						ST000892	146MB	146	Homo sapiens / blood samples	Homo sapiens	Homo sapiens / blood samples	blood samples	21 samples	21 samples		21				pdata, scon2, shimvalues, gpnam, etc	X	1	21		0						cpmgpr1d noesypr1d gprefocus	21
	Organism / sample analysed	Homo sapiens / Urine samples						ST000939	47MB	47	Homo sapiens / blood plasma samples	Homo sapiens	Homo sapiens / blood plasma samples	blood plasma samples	90 samples	90 samples		90				pdata, .temp, .txt, .par, acqu, scon2, etc.	X	1	90		0				cpmgpr1d	90
	Study factors	Disease status, gender, weight range						ST001038	115MB	115	Homo sapiens / placenta samples	Homo sapiens	Homo sapiens / placenta samples	placenta samples	226 samples	226 samples					226	pdata, .temp, .txt, .par, acqu, scon2, etc.	X	1	226		0				cpmgpr1d	226
	Quantity of spectra	36 samples (36 participants)						ST001054	163MB	163	Homo sapiens / blood serum samples	Homo sapiens	Homo sapiens / blood serum samples	blood serum samples	64 samples	64 samples	64					pdata, .par, .temp, .fid,.scon2, ._audita.txt, ._auditp.txt, ._pulseprogram	X	1	64		0		noesygppr1d.comp		cpmgpr1d.comp		ledbpgppr2s1d.comp
	Data format	Bruker					Only fid	ST001129	3MB	3	Homo sapiens / cultured cells samples	Homo sapiens	Homo sapiens / cultured cells samples	cultured cells samples	6 samples	6 samples					6	.fid		0		X	1	6					PRESAT	6
	Metadata / Extra information	Discovered Metabolites Study summary: text, JSON					Only fid	ST001138	3MB	3	Homo sapiens / cultured cells samples	Homo sapiens	Homo sapiens / cultured cells samples	cultured cells samples	8 samples	8 samples					7	.fid		0		X	1	7					PRESAT	7
	Extra considerations	Context information (Project info, subject info, study design, collection, treatment, sample preparation, chronatography, analysis, NMR)					Only fid	ST001139	2MB	2	Homo sapiens / cultured cells samples	Homo sapiens	Homo sapiens / cultured cells samples	cultured cells samples	6 samples	6 samples					6	.fid		0		X	1	6					gHSQCAD	6
						Missing data inside dirs		ST001284	13MB	13	Homo sapiens / Eye tissue samples	Homo sapiens	Homo sapiens / Eye tissue samples	Eye tissue samples	31 samples	31 samples					31	.par	X	1	31		0						zg	31
						Missing 1r in 233.03		ST001294	34MB	34	Homo sapiens / Platelets samples	Homo sapiens	Homo sapiens / Platelets samples	Platelets samples	39 samples	39 samples					39	.par, pdata, info, .xml	X	1	39		0		noesygppr1d	39
								ST001295	29MB	29	Homo sapiens / Blood samples	Homo sapiens	Homo sapiens / Blood samples	Blood samples	35 samples	35 samples		35				.par, pdata, info, .xml	X	1	35		0		noesygppr1d	35
	Preterm Neonatal Urinary Renal Developmental and acute kidney injury Metabolomic Profiling						Only fid	ST001319	43MB	43	Homo sapiens / Blood serum samples	Homo sapiens	Homo sapiens / Blood serum samples	Blood serum samples	236 samples	236 samples	236					procpar, fid, text, log, ini		0		X	1	236	1D-NOESY	236
	https://www.metabolomicsworkbench.org/data/DRCCMetadata.php?Mode=Study&StudyID=ST000050&StudyType=NMR&ResultType=2						Only fid	ST001354	34MB	34	Homo sapiens / Blood serum samples	Homo sapiens	Homo sapiens / Blood serum samples	Blood serum samples	180 samples	180 samples	180					procpar, fid, text, log, ini		0		X	1	180	1D-NOESY	180
	Study goal	Their long-term goal is to identify novel metabolomics urinary profiles that can provide real-time evidence of evolving neonatal renal injury thereby allowing earlier diagnosis and treatment.						ST001375	425MB	425	Homo sapiens / HepG2 cells samples	Homo sapiens	Homo sapiens / HepG2 cells samples	HepG2 cells samples	20 samples	20 samples					20	pdata; proc; .png; info; .xml	X	1	20		0		noesypr1d	20
	Study identifier	ST000050						ST001476	586MB	586	Homo sapiens / T-cells samples	Homo sapiens	Homo sapiens / T-cells samples	T-cells samples	235 samples	235 samples					235	pdata, scon2, .par,	X	1	235		0		noesypr1d	235
	Study size	28MB						ST001615	17MB	17	Homo sapiens / Muscle samples	Homo sapiens	Homo sapiens / Muscle samples	Muscle samples	24 samples	24 samples					24	pdata, scon2, .par	X	1	24		0		noesypr1d	24
	Organism / sample analysed	Homo sapiens / Urine samples						ST001616	17MB	17	Homo sapiens / Muscle samples	Homo sapiens	Homo sapiens / Muscle samples	Muscle samples	24 samples	24 samples					24	pdata, scon2, .par	X	1	24		0		noesypr1d	24
	Study factors	Gender, gestational age, birth weight					Different url	ST001706	498MB	498	Homo sapiens / Urine samples	Homo sapiens	Homo sapiens / Urine samples	Urine samples	258 samples	258 samples				258		pdata, scon2, .par	X	1	258		0		?
	Quantity of spectra	49 samples					Different url	ST001813	204MB	204	Homo sapiens / Feces samples	Homo sapiens	Homo sapiens / Feces samples	Feces samples	517 samples	517 samples					517	NMR	X	1	517		0		noesygppr1d	517
	Data format	binary files under dir pdata, .par,.txt
	Metadata / Extra information	Discovered Metabolites Study summary: text, JSON
	Extra considerations	Context information (Project info, subject info, study design, collection, treatment, sample preparation, chronatography, analysis, NMR)										Studies
										OK		29
										KO		12
	Fetal metabolomic signature of exposure to iAs during pregnancy
	https://www.metabolomicsworkbench.org/data/DRCCMetadata.php?Mode=Study&StudyID=ST000051&StudyType=NMR&ResultType=2
	Study goal	This metabolomics pilot study was aimed to identify a fetal metabolomic signature of exposure to iAs during pregnancy.
	Study identifier	ST000051
	Study size	31MB
	Organism / sample analysed	Homo sapiens / Cord serum samples
	Study factors	As exposure
	Quantity of spectra	56 samples (25 high, 25 low 6 extras)
	Data format	uxnmr.par, .txt, binary files under dir pdata
	Metadata / Extra information	Discovered Metabolites Study summary: text, JSON
	Extra considerations	Context information (Project info, subject info, study design, collection, treatment, sample preparation, chronatography, analysis, NMR)
																																											ALL datasets overall results	MW	ML	Total
																																											Output generated	27	11	38
																																											Output not generated	14	10	24
	Factors for Epigenetic Silencing of Lung Cancer Genes
	https://www.metabolomicsworkbench.org/data/DRCCMetadata.php?Mode=Study&StudyID=ST000104&StudyType=NMR&ResultType=2
	Study goal	To test the hypothesis that the propensity for silencing of tumor suppressor genes in the respiratory epithelium of chronic smokers by promoter hypermethylation is influenced by sequence variations that modify the activity of genes and microRNAÕs that directly or indirectly influence de novo methylation and chromatin remodeling.
	Study identifier	ST000104
	Study size	36MB
	Organism / sample analysed	Homo sapiens / blood plasma samples
	Study factors	Gender, bmi_cat, drc_rank, methylation_rank, pack years
	Quantity of spectra	68 samples
	Data format	.par,.txt,.temp,pdata, scon2, puseprograM,
	Metadata / Extra information	Discovered Metabolites Study summary: text, JSON
	Extra considerations	Context information (Project info, subject info, study design, collection, treatment, sample preparation, chronatography, analysis, NMR)
	Metabolic Aberrations in Barth Syndrome
	https://www.metabolomicsworkbench.org/data/DRCCMetadata.php?Mode=Study&StudyID=ST000223&StudyType=NMR&ResultType=2
	Study goal	1) Characterize plasma metabolome in Barth Syndrome 2) To implement targeted, quantitative studies on prospective biomarkers and metabolites of interest derived from the non-targeted phase.
	Study identifier	ST000223
	Study size	14MB
	Organism / sample analysed	Homo sapiens / blood plasma samples
	Study factors	Type
	Quantity of spectra	40 samples (case + control)
	Data format	pdata (binary)
	Metadata / Extra information	Discovered Metabolites Study summary: text, JSON
	Extra considerations	Context information (Project info, subject info, study design, collection, treatment, sample preparation, chronatography, analysis, NMR)
	Signal Intensities Derived from Different NMR Probes and Parameters Contribute to Variations in Quantification of Metabolites
	https://www.metabolomicsworkbench.org/data/DRCCMetadata.php?Mode=Study&StudyID=ST000256&StudyType=NMR&ResultType=3
	Study goal	-
	Study identifier	ST000256
	Study size	9MB
	Organism / sample analysed	Homo sapiens / urine samples
	Study factors	Gender, race
	Quantity of spectra	19 samples
	Data format	fid, propcar, text
	Metadata / Extra information	Discovered Metabolites Study summary: text, JSON
	Extra considerations	Context information (Project info, subject info, study design, collection, treatment, sample preparation, chronatography, analysis, NMR)
	Metabolomics Approach to Identify Molecules and Pathways Involved in the Development of Atherosclerotic Coronary Artery Disease
	https://www.metabolomicsworkbench.org/data/DRCCMetadata.php?Mode=Study&StudyID=ST000306&StudyType=NMR&ResultType=2
	Study goal	Identify molecules and pathways involved in the development of atherosclerotic CAD
	Study identifier	ST000306
	Study size	60MB
	Organism / sample analysed	Homo sapiens / blood plasma samples
	Study factors	CAD
	Quantity of spectra	110 samples
	Data format	.par,.txt,.temp,pdata, scon2, puseprograM,
	Metadata / Extra information	Discovered Metabolites Study summary: text, JSON
	Extra considerations	Context information (Project info, subject info, study design, collection, treatment, sample preparation, chronatography, analysis, NMR)
	Metabolomics and Childhood Obesity: A Pilot and Feasibility Study With Multiple Phenotypic Anchors
	https://www.metabolomicsworkbench.org/data/DRCCMetadata.php?Mode=Study&StudyID=ST000315&StudyType=NMR&ResultType=2
	Study goal	The purpose of this research is to determine if “metabolomics” can be used to address several important unanswered questions about obesity in children. First we will use metabolomics to identify patterns of metabolites in blood that are unique to obese children. We will then determine if these patterns are predictive of excessive weight gain and/or poor weight loss response in non-obese and obese…
	Study identifier	ST000315
	Study size	14MB
	Organism / sample analysed	Homo sapiens / blood plasma samples
	Study factors	Group
	Quantity of spectra	233 samples
	Data format	NMR peak data
	Metadata / Extra information	Discovered Metabolites Study summary: text, JSON
	Extra considerations	Context information (Project info, subject info, study design, collection, treatment, sample preparation, chronatography, analysis, NMR)
	Metabolomics Profiling of NEST Cord Blood Plasma
	https://www.metabolomicsworkbench.org/data/DRCCMetadata.php?Mode=Study&StudyID=ST000364&StudyType=NMR&ResultType=2
	Study goal	This metabolomics pilot study evaluated cord blood plasma from these children to understand how these factors influence the metabotype.
	Study identifier	ST000364
	Study size	63MB
	Organism / sample analysed	Homo sapiens / Cord blood plasma samples
	Study factors	Pool, metal exposure, gender, prenatal smoking, race, asthma
	Quantity of spectra	122 samples
	Data format	pdata, scon2, shimvalues, .par, acqu, acqus
	Metadata / Extra information	Discovered Metabolites Study summary: text, JSON
	Extra considerations	Context information (Project info, subject info, study design, collection, treatment, sample preparation, chronatography, analysis, NMR)
	Metabolomics analysis of colon adenoma in African Americans
	https://www.metabolomicsworkbench.org/data/DRCCMetadata.php?Mode=Study&StudyID=ST000366&StudyType=NMR&ResultType=2
	Study goal	This NMR Metabolomics analysis was performed on feces samples derived from healthy (n = 10) and adenoma (n = 10) African American subjects with the goal of identifying perturbations in metabolomics profiles in colon cancer.
	Study identifier	ST000366
	Study size	6MB
	Organism / sample analysed	Homo sapiens / colon samples
	Study factors	Comdition
	Quantity of spectra	20 samples
	Data format	pdata, scon2, shimvalues, .par, acqu, acqus
	Metadata / Extra information	Discovered Metabolites Study summary: text, JSON
	Extra considerations	Context information (Project info, subject info, study design, collection, treatment, sample preparation, chronatography, analysis, NMR)
	Characterizing commonalities and differences between the breast and prostate cancer metabotypes in African-American cohorts (part I)
	https://www.metabolomicsworkbench.org/data/DRCCMetadata.php?Mode=Study&StudyID=ST000438&StudyType=NMR&ResultType=2
	Study goal	Thus, we aimed to 1) understand mechanisms related to the onset and progression of BCa, 2) identify precursors and targets for prevention and therapy for each stage, grade and subtype which may contribute to the disparate impact of BCa in African American women, and 3) Identify common and different BCa metabolite markers versus PCa markers.
	Study identifier	ST000438
	Study size	164MB
	Organism / sample analysed	Homo sapiens / breast samples
	Study factors	Group
	Quantity of spectra	48 samples
	Data format	pdata, scon2, shimvalues, .par, acqu, acqus
	Metadata / Extra information	Discovered Metabolites Study summary: text, JSON
	Extra considerations	Context information (Project info, subject info, study design, collection, treatment, sample preparation, chronatography, analysis, NMR)
	Characterizing commonalities and differences between the breast and prostate cancer metabotypes in African-American cohorts
	https://www.metabolomicsworkbench.org/data/DRCCMetadata.php?Mode=Study&StudyID=ST000439&StudyType=NMR&ResultType=2
	Study goal	Thus, we aimed to 1) understand mechanisms related to the onset and progression of BCa, 2) identify precursors and targets for prevention and therapy for each stage, grade and subtype which may contribute to the disparate impact of BCa in African American women, and 3) Identify common and different BCa metabolite markers versus PCa markers.
	Study identifier	ST000439
	Study size	39MB
	Organism / sample analysed	Homo sapiens / Blood samples
	Study factors	Gender, group
	Quantity of spectra	66 samples
	Data format	pdata, scon2, shimvalues, .par, acqu, acqus
	Metadata / Extra information	Discovered Metabolites Study summary: text, JSON
	Extra considerations	Context information (Project info, subject info, study design, collection, treatment, sample preparation, chronatography, analysis, NMR)
	Arsenic and the fecal metabolome
	https://www.metabolomicsworkbench.org/data/DRCCMetadata.php?Mode=Study&DataMode=FactorsData&StudyID=ST000407&StudyType=NMR&ResultType=2#DataTabs
	Study goal	The goal of this study was to identify metabolic differences between 6 week old and 1 year old infants that have been potentially exposed to arsenic in order to determine its effect on the microbiome and the immune system.
	Study identifier	ST000407
	Study size	20MB
	Organism / sample analysed	Homo sapiens / feces samples
	Study factors	Age
	Quantity of spectra	310 samples
	Data format	pdata, scon2, shimvalues, .par, acqu, acqus
	Metadata / Extra information	Discovered Metabolites Study summary: text, JSON
	Extra considerations	Context information (Project info, subject info, study design, collection, treatment, sample preparation, chronatography, analysis, NMR)
	Metabotypes of Subjects with Adverse Reactions Following Vaccination
	https://www.metabolomicsworkbench.org/data/DRCCMetadata.php?Mode=Study&StudyID=ST000440&StudyType=NMR&ResultType=2
	Study goal	help determine if a unique metabotype can be identified in subjects who reported systemic reactions following immunization.
	Study identifier	ST000440
	Study size	81MB
	Organism / sample analysed	Homo sapiens / blood samples
	Study factors	Gender, group number
	Quantity of spectra	200 samples
	Data format	pdata, scon2, shimvalues, .par, acqu, acqus
	Metadata / Extra information	Discovered Metabolites Study summary: text, JSON
	Extra considerations	Context information (Project info, subject info, study design, collection, treatment, sample preparation, chronatography, analysis, NMR)
	Metabolomics Analysis of Triple Negative Breast Cancer (BCa) Cell Lines
	https://www.metabolomicsworkbench.org/data/DRCCMetadata.php?Mode=Study&StudyID=ST000442&StudyType=NMR&ResultType=2
	Study goal	We used untargeted metabolomic profiling to distinguish this form of BCa from estrogen receptor positive (ER+) subtypes (+/- HER2/neu) and determine that may explain why a commonly used chemotherapeutic, paclitaxel, is generally ineffective at eliciting long-term cytotoxic and/or cytostatic responses in cell line models of TNBC.
	Study identifier	ST000442
	Study size	10MB
	Organism / sample analysed	Homo sapiens / cell samples
	Study factors	Treatment
	Quantity of spectra	24 samples
	Data format	pdata, scon2, shimvalues, .par, acqu, acqus
	Metadata / Extra information	Discovered Metabolites Study summary: text, JSON
	Extra considerations	Context information (Project info, subject info, study design, collection, treatment, sample preparation, chronatography, analysis, NMR)
	Utilizing Metabolomics to Understand Novel Anti-Desmoid Tumor Drugs (part I)
	https://www.metabolomicsworkbench.org/data/DRCCMetadata.php?Mode=Study&StudyID=ST000454&StudyType=NMR&ResultType=2
	Study goal	This pilot study will use broad spectrum metabolomics to study the tumorigenesis process of fibroblasts to desmoids by investigating paired desmoid and fibroblast cell lines, in addition to unaffected fibroblast cells. Additionally, this pilot study will explore the effects of two of the active drugs identified on the desmoid and fibroblast cells.
	Study identifier	ST000454
	Study size	37MB
	Organism / sample analysed	Homo sapiens / Fibroblasts samples
	Study factors	Treatment, growth type
	Quantity of spectra	69 samples
	Data format	pdata, scon2, shimvalues, .par, acqu, acqus
	Metadata / Extra information	Discovered Metabolites Study summary: text, JSON
	Extra considerations	Context information (Project info, subject info, study design, collection, treatment, sample preparation, chronatography, analysis, NMR)
	Utilizing Metabolomics to Understand Novel Anti-Desmoid Tumor Drugs (part II)
	https://www.metabolomicsworkbench.org/data/DRCCMetadata.php?Mode=Study&StudyID=ST000455&StudyType=NMR&ResultType=2
	Study goal	This pilot study will use broad spectrum metabolomics to study the tumorigenesis process of fibroblasts to desmoids by investigating paired desmoid and fibroblast cell lines, in addition to unaffected fibroblast cells. Additionally, this pilot study will explore the effects of two of the active drugs identified on the desmoid and fibroblast cells.
	Study identifier	ST000455
	Study size	28MB
	Organism / sample analysed	Homo sapiens / Fibroblasts samples
	Study factors	Treatment, growth type
	Quantity of spectra	51 samples
	Data format	pdata, scon2, shimvalues, .par, acqu, acqus
	Metadata / Extra information	Discovered Metabolites Study summary: text, JSON
	Extra considerations	Context information (Project info, subject info, study design, collection, treatment, sample preparation, chronatography, analysis, NMR)
	Transpulmonary metabolomics in pulmonary arterial hypertension
	https://www.metabolomicsworkbench.org/data/DRCCMetadata.php?Mode=Study&StudyID=ST000464&StudyType=NMR&ResultType=2
	Study goal	We hypothesize that transpulmonary metabolomic profiling will demonstrate a PAH-specific metabolic signature. We will examine organ-specific metabolism by measuring blood flowing into (pulmonary artery) and out of (pulmonary artery wedge) the pulmonary circulation at the time of right heart catheterization (RHC). We will compare PAH to patients without PH and to a disease control cohort with PH d…
	Study identifier	ST000464
	Study size	82MB
	Organism / sample analysed	Homo sapiens / Blood samples
	Study factors	Phenotype, plasma type samples
	Quantity of spectra	159 samples
	Data format	pdata, scon2, shimvalues, .par, acqu, acqus
	Metadata / Extra information	Discovered Metabolites Study summary: text, JSON
	Extra considerations	Context information (Project info, subject info, study design, collection, treatment, sample preparation, chronatography, analysis, NMR)
	Whole blood reveals more metabolic detail of the human metabolome than serum as measured by 1H-NMR spectroscopy: Implications for sepsis metabolomics
	https://www.metabolomicsworkbench.org/data/DRCCMetadata.php?Mode=Study&StudyID=ST000605&StudyType=NMR&ResultType=3
	Study goal	Whole blood reveals more metabolic detail of the human metabolome than serum as measured by 1H-NMR spectroscopy: Implications for sepsis metabolomics
	Study identifier	ST000605
	Study size	14MB
	Organism / sample analysed	Homo sapiens / Blood serum samples
	Study factors	Sample type, gender, race
	Quantity of spectra	40 samples
	Data format	.fid
	Metadata / Extra information	Discovered Metabolites Study summary: text, JSON
	Extra considerations	Context information (Project info, subject info, study design, collection, treatment, sample preparation, chronatography, analysis, NMR)
	Pharmacometabolomics of L-Carnitine Treatment Response Phenotypes in Patients with Septic Shock
	https://www.metabolomicsworkbench.org/data/DRCCMetadata.php?Mode=Study&StudyID=ST000785&StudyType=NMR&ResultType=2
	Study goal	phase I study of L-carnitine infusion for the treatment of vasopressor-dependent shock
	Study identifier	ST000785
	Study size	16MB
	Organism / sample analysed	Homo sapiens / Blood serum samples
	Study factors	Treatment
	Quantity of spectra	83 samples
	Data format	.fid
	Metadata / Extra information	Discovered Metabolites Study summary: text, JSON
	Extra considerations	Context information (Project info, subject info, study design, collection, treatment, sample preparation, chronatography, analysis, NMR)
	CHEAR Christiani NMR
	https://www.metabolomicsworkbench.org/data/DRCCMetadata.php?Mode=Study&StudyID=ST000826&StudyType=NMR&ResultType=2
	Study goal	Human cord blood serum samples (200) were provided by David Christiani. The 200 study samples, total pool samples, and external CHEAR Plasma Reference Material samples were prepared for NMR data collection and signals were library matched to metabolites to determine semi-quantitative concentration data using Chenomx NMR Suite 8.1.
	Study identifier	ST000826
	Study size	121MB
	Organism / sample analysed	Homo sapiens / Blood serum samples
	Study factors	Pool group, sample type
	Quantity of spectra	229 samples
	Data format	pdata, .par, scon2, shimvalues, pulsprogram, proc, procs
	Metadata / Extra information	Discovered Metabolites Study summary: text, JSON
	Extra considerations	Context information (Project info, subject info, study design, collection, treatment, sample preparation, chronatography, analysis, NMR)
	NMR comparison of urine samples by 1D NOESY presat and PURGE
	https://www.metabolomicsworkbench.org/data/DRCCMetadata.php?Mode=Study&StudyID=ST000891&StudyType=NMR&ResultType=2
	Study goal	Different water suppression pulse sequences, namely 1D NOESY presat and optimized PURGE were compared for urine samples. The original PURGE sequence was also tested to show the postential for lineshape distortions with the pulse sequence.
	Study identifier	ST000891
	Study size	35MB
	Organism / sample analysed	Homo sapiens / urine samples
	Study factors	Sample type
	Quantity of spectra	10 samples
	Data format	pdata, scon2, shimvalues, gpnam, etc
	Metadata / Extra information	Discovered Metabolites Study summary: text, JSON
	Extra considerations	Context information (Project info, subject info, study design, collection, treatment, sample preparation, chronatography, analysis, NMR)
	Comparison of T2 filters for quantification of small molecules in plasma by 1D NMR
	https://www.metabolomicsworkbench.org/data/DRCCMetadata.php?Mode=Study&StudyID=ST000892&StudyType=NMR&ResultType=2
	Study goal	-
	Study identifier	ST000892
	Study size	146MB
	Organism / sample analysed	Homo sapiens / blood samples
	Study factors	Sample type
	Quantity of spectra	21 samples
	Data format	pdata, scon2, shimvalues, gpnam, etc
	Metadata / Extra information	Discovered Metabolites Study summary: text, JSON
	Extra considerations	Context information (Project info, subject info, study design, collection, treatment, sample preparation, chronatography, analysis, NMR)
	Predicting and Defining Steroid Resistance in Pediatric Nephrotic Syndrome using Plasma Metabolomics
	https://www.metabolomicsworkbench.org/data/DRCCMetadata.php?Mode=Study&StudyID=ST000939&StudyType=NMR&ResultType=5
	Study goal	Paired citrate plasma samples were collected from 27 steroid-sensitive and 14 steroid-resistant nephrotic syndrome participants prior to beginning treatment and after an average of 7 weeks (range 3-19 wks) of treatment with a corticosteroid.
	Study identifier	ST000939
	Study size	47MB
	Organism / sample analysed	Homo sapiens / blood plasma samples
	Study factors	Treatment response, gender
	Quantity of spectra	90 samples
	Data format	pdata, .temp, .txt, .par, acqu, scon2, etc.
	Metadata / Extra information	Discovered Metabolites Study summary: text, JSON
	Extra considerations	Context information (Project info, subject info, study design, collection, treatment, sample preparation, chronatography, analysis, NMR)
	Global Metabolomics of the Placenta Reveals Distinct Metabolic Profiles between Maternal and Fetal Placental Tissues Following Delivery in Non-Labored Women
	https://www.metabolomicsworkbench.org/data/DRCCMetadata.php?Mode=Study&StudyID=ST001038&StudyType=NMR&ResultType=2
	Study goal	-
	Study identifier	ST001038
	Study size	115MB
	Organism / sample analysed	Homo sapiens / placenta samples
	Study factors	Timepoint, placenta surface, placenta area
	Quantity of spectra	226 samples
	Data format	pdata, .temp, .txt, .par, acqu, scon2, etc.
	Metadata / Extra information	Discovered Metabolites Study summary: text, JSON
	Extra considerations	Context information (Project info, subject info, study design, collection, treatment, sample preparation, chronatography, analysis, NMR)
	Fingerprinting gastrointestinal diseases by 1H NMR
	https://www.metabolomicsworkbench.org/data/DRCCMetadata.php?Mode=Study&StudyID=ST001054&StudyType=NMR&ResultType=5
	Study goal	-
	Study identifier	ST001054
	Study size	163MB
	Organism / sample analysed	Homo sapiens / blood serum samples
	Study factors	Abdomical pain location, clinical diagnosis
	Quantity of spectra	64 samples
	Data format	pdata, .par, .temp, .fid,.scon2, ._audita.txt, ._auditp.txt, ._pulseprogram
	Metadata / Extra information	Discovered Metabolites Study summary: text, JSON
	Extra considerations	Context information (Project info, subject info, study design, collection, treatment, sample preparation, chronatography, analysis, NMR)
	P4HA1 knockdown in the breast cell line MDA231 (part III)
	https://www.metabolomicsworkbench.org/data/DRCCMetadata.php?Mode=Study&StudyID=ST001129&StudyType=NMR&ResultType=2
	Study goal	Determine the effect of knocking down P4HA1 in the MDA231 cell line (including alterations to metabolic pathways).Control versus knockdown
	Study identifier	ST001129
	Study size	3MB
	Organism / sample analysed	Homo sapiens / cultured cells samples
	Study factors	Protocol id
	Quantity of spectra	6 samples
	Data format	.fid
	Metadata / Extra information	Discovered Metabolites Study summary: text, JSON
	Extra considerations	Context information (Project info, subject info, study design, collection, treatment, sample preparation, chronatography, analysis, NMR)
	P4HA1 knockdown in the breast cell line MDA231 Gln metabolism (part V)
	https://www.metabolomicsworkbench.org/data/DRCCMetadata.php?Mode=Study&StudyID=ST001138&StudyType=NMR&ResultType=2
	Study goal	Determine the effect on glutamine metabolism of knocking down P4HA1 in the MDA231 cell line.
	Study identifier	ST001138
	Study size	3MB
	Organism / sample analysed	Homo sapiens / cultured cells samples
	Study factors	Protocol id
	Quantity of spectra	8 samples
	Data format	.fid
	Metadata / Extra information	Discovered Metabolites Study summary: text, JSON
	Extra considerations	Context information (Project info, subject info, study design, collection, treatment, sample preparation, chronatography, analysis, NMR)
	P4HA1 knockdown in the breast cell line MDA231 Gln metabolism (part VI)
	https://www.metabolomicsworkbench.org/data/DRCCMetadata.php?Mode=Study&StudyID=ST001139&StudyType=NMR&ResultType=2
	Study goal	Determine the effect on glutamine metabolism of knocking down P4HA1 in the MDA231 cell line.
	Study identifier	ST001139
	Study size	2MB
	Organism / sample analysed	Homo sapiens / cultured cells samples
	Study factors	Protocol id
	Quantity of spectra	6 samples
	Data format	.fid
	Metadata / Extra information	Discovered Metabolites Study summary: text, JSON
	Extra considerations	Context information (Project info, subject info, study design, collection, treatment, sample preparation, chronatography, analysis, NMR)
	Pseudoexfoliation Aqueous Humor Metabolites from Veterans Affairs Patients NMR (part-II)
	https://www.metabolomicsworkbench.org/data/DRCCMetadata.php?Mode=Study&StudyID=ST001284&StudyType=NMR&ResultType=1
	Study goal	The PEX patient AH samples were subjected to 1H-NMR spectroscopy for the identification of metabolites using HSQC and TOCSY techniques.
	Study identifier	ST001284
	Study size	13MB
	Organism / sample analysed	Homo sapiens / Eye tissue samples
	Study factors	Treatment
	Quantity of spectra	31 samples
	Data format	.par
	Metadata / Extra information	Discovered Metabolites Study summary: text, JSON
	Extra considerations	Context information (Project info, subject info, study design, collection, treatment, sample preparation, chronatography, analysis, NMR)
	Estimating Platelet Mitochondrial Function in Patients with Sepsis - Platelet NMRs (part-I)
	https://www.metabolomicsworkbench.org/data/DRCCMetadata.php?Mode=Study&StudyID=ST001294&StudyType=NMR&ResultType=1
	Study goal	Relationships between platelet mitochondrial oxygen consumption rates (mOCR) and metabolites in platelets as measured by quantitative 1H-NMR metabolomics. Samples collected in ED at a single timepoint. WB and platelets isolated from the same blood samples. Comparison of mitochondrial function and metabolomics in patients with sepsis and non-sepsis ED patients
	Study identifier	ST001294
	Study size	34MB
	Organism / sample analysed	Homo sapiens / Platelets samples
	Study factors	Condition
	Quantity of spectra	39 samples
	Data format	.par, pdata, info, .xml
	Metadata / Extra information	Discovered Metabolites Study summary: text, JSON
	Extra considerations	Context information (Project info, subject info, study design, collection, treatment, sample preparation, chronatography, analysis, NMR)
	Estimating Platelet Mitochondrial Function in Patients with Sepsis - WB NMRs (part-II)
	https://www.metabolomicsworkbench.org/data/DRCCMetadata.php?Mode=Study&StudyID=ST001295&StudyType=NMR&ResultType=1
	Study goal	Relationships between platelet mitochondrial oxygen consumption rates (mOCR) and metabolites in platelets as measured by quantitative 1H-NMR metabolomics. Samples collected in ED at a single timepoint. WB and platelets isolated from the same blood samples. Comparison of mitochondrial function and metabolomics in patients with sepsis and non-sepsis ED patients
	Study identifier	ST001295
	Study size	29MB
	Organism / sample analysed	Homo sapiens / Blood samples
	Study factors	Condition
	Quantity of spectra	35 samples
	Data format	.par, pdata, info, .xml
	Metadata / Extra information	Discovered Metabolites Study summary: text, JSON
	Extra considerations	Context information (Project info, subject info, study design, collection, treatment, sample preparation, chronatography, analysis, NMR)
	Pre-treatment L-Carnitine Pharmacometabolomics in Sepsis (CaPS) Patients
	https://www.metabolomicsworkbench.org/data/DRCCMetadata.php?Mode=Study&StudyID=ST001319&StudyType=NMR&ResultType=1
	Study goal	phase II study of L-carnitine infusion for the treatment of vasopressor-dependent shock
	Study identifier	ST001319
	Study size	43MB
	Organism / sample analysed	Homo sapiens / Blood serum samples
	Study factors	L-carnitine Dose (g), sex
	Quantity of spectra	236 samples
	Data format	procpar, fid, text, log, ini
	Metadata / Extra information	Discovered Metabolites Study summary: text, JSON
	Extra considerations	Context information (Project info, subject info, study design, collection, treatment, sample preparation, chronatography, analysis, NMR)
	48 hours post-treatment L-Carnitine Pharmacometabolomics in Sepsis (CaPS) Patients
	https://www.metabolomicsworkbench.org/data/DRCCMetadata.php?Mode=Study&StudyID=ST001354&StudyType=NMR&ResultType=1
	Study goal	multiple timepoints; patients with severe sepsis or septic shock treated with varying doses of L-carnitine or a saline placebo
	Study identifier	ST001354
	Study size	34MB
	Organism / sample analysed	Homo sapiens / Blood serum samples
	Study factors	L-carnitine Dose (g)
	Quantity of spectra	180 samples
	Data format	procpar, fid, text, log, ini
	Metadata / Extra information	Discovered Metabolites Study summary: text, JSON
	Extra considerations	Context information (Project info, subject info, study design, collection, treatment, sample preparation, chronatography, analysis, NMR)
	Fructosamine-3-kinase (FN3K) KO in HepG2 liver cancer cells
	https://www.metabolomicsworkbench.org/data/DRCCMetadata.php?Mode=Study&StudyID=ST001375&StudyType=NMR&ResultType=1
	Study goal	-
	Study identifier	ST001375
	Study size	425MB
	Organism / sample analysed	Homo sapiens / HepG2 cells samples
	Study factors	Genotype
	Quantity of spectra	20 samples
	Data format	pdata; proc; .png; info; .xml
	Metadata / Extra information	Discovered Metabolites Study summary: text, JSON
	Extra considerations	Context information (Project info, subject info, study design, collection, treatment, sample preparation, chronatography, analysis, NMR)
	Design of Experiments for Maximizing T cell endpoints
	https://www.metabolomicsworkbench.org/data/DRCCMetadata.php?Mode=Study&StudyID=ST001476&StudyType=NMR&ResultType=5
	Study goal	-
	Study identifier	ST001476
	Study size	586MB
	Organism / sample analysed	Homo sapiens / T-cells samples
	Study factors	Method, timepoint, il2 conc, carrier conc, abs surface density
	Quantity of spectra	235 samples
	Data format	pdata, scon2, .par,
	Metadata / Extra information	Discovered Metabolites Study summary: text, JSON
	Extra considerations	Context information (Project info, subject info, study design, collection, treatment, sample preparation, chronatography, analysis, NMR)
	Unique metabolomic profile of skeletal muscle in chronic limb threatening ischemia (organic phase samples)
	https://www.metabolomicsworkbench.org/data/DRCCMetadata.php?Mode=Study&StudyID=ST001615&StudyType=NMR&ResultType=1
	Study goal	This project is focused on a cross-sectional analysis of non-PAD controls and CLTI patients undergoing either a vascular intervention or undergoing limb amputation was performed and involved a detailed assessment of the limb muscle metabolome using HR-MAS and solution state NMR spectroscopy. It was hypothesized that patients undergoing limb amputation would present with altered muscle metaolite f…
	Study identifier	ST001615
	Study size	17MB
	Organism / sample analysed	Homo sapiens / Muscle samples
	Study factors	Group
	Quantity of spectra	24 samples
	Data format	pdata, scon2, .par
	Metadata / Extra information	Discovered Metabolites Study summary: text, JSON
	Extra considerations	Context information (Project info, subject info, study design, collection, treatment, sample preparation, chronatography, analysis, NMR)
	Unique metabolomic profile of skeletal muscle in chronic limb threatening ischemia (aqueous phase samples )
	https://www.metabolomicsworkbench.org/data/DRCCMetadata.php?Mode=Study&StudyID=ST001616&StudyType=NMR&ResultType=1
	Study goal	This project is focused on a cross-sectional analysis of non-PAD controls and CLTI patients undergoing either a vascular intervention or undergoing limb amputation was performed and involved a detailed assessment of the limb muscle metabolome using HR-MAS and solution state NMR spectroscopy. It was hypothesized that patients undergoing limb amputation would present with altered muscle metaolite f…
	Study identifier	ST001616
	Study size	17MB
	Organism / sample analysed	Homo sapiens / Muscle samples
	Study factors	Group
	Quantity of spectra	24 samples
	Data format	pdata, scon2, .par
	Metadata / Extra information	Discovered Metabolites Study summary: text, JSON
	Extra considerations	Context information (Project info, subject info, study design, collection, treatment, sample preparation, chronatography, analysis, NMR)
	Machine learning-enabled renal cell carcinoma status prediction using multi-platform urine-based metabolomics NMR (part-II)
	https://www.metabolomicsworkbench.org/data/DRCCMetadata.php?Mode=Study&StudyID=ST001706&StudyType=NMR&ResultType=1
	Study goal	-
	Study identifier	ST001706
	Study size	498MB
	Organism / sample analysed	Homo sapiens / Urine samples
	Study factors	Sample type
	Quantity of spectra	258 samples
	Data format	pdata, scon2, .par
	Metadata / Extra information	Discovered Metabolites Study summary: text, JSON
	Extra considerations	Context information (Project info, subject info, study design, collection, treatment, sample preparation, chronatography, analysis, NMR)
	Associations between the gut microbiome and metabolome in early life
	https://www.metabolomicsworkbench.org/data/DRCCMetadata.php?Mode=Study&StudyID=ST001813&StudyType=NMR&ResultType=5
	Study goal	-
	Study identifier	ST001813
	Study size	204MB
	Organism / sample analysed	Homo sapiens / Feces samples
	Study factors	Sample type, timepoint
	Quantity of spectra	517 samples
	Data format	NMR
	Metadata / Extra information	Discovered Metabolites Study summary: text, JSON
	Extra considerations	Context information (Project info, subject info, study design, collection, treatment, sample preparation, chronatography, analysis, NMR)

## Sheet: Folder System information MW
	System Folder Organisation		Study ID	Comments	Format number
	ID/ID/dir/dir/samples	file structure	20		Format 1
		file structure	315
		file structure	1038	zip inside
		file structure	1615
		file structure	1616
	ID/ID/dir/samples	file structure	22		Format 2
		file structure	50
		file structure	51
		file structure	104
		file structure	223
		file structure	407
		file structure	438
		file structure	442
			306
	ID/ID/dir/dir/samples	file structure	364		Format 3
		file structure	366
		file structure	439
		file structure	440
		file structure	454
		file structure	455
		file structure	464
		file structure	826
		file structure	939	more dirs
		file structure	1294
			1295
	ID/ID/dir/dir/dir/exptype/samples	file structure	891		Format 4
		file structure	892
	ID/ID/dir/dir/dir/dir/dir/samples	file structure	1375		Format 5
	IID/ID/dir/dir/dir/dir/samples	file structure	1476		Format 6
			1054
	ID/dir/dir/samples	file structure	1706		Format 7
		file structure	1813
	no pdata	file structure	256		Erroneous
		file structure	605
		file structure	785
		file structure	1129
		file structure	1138
		file structure	1139
		file structure	1284
		file structure	1319
		file structure	1354
